# Supplementary material for: Positional Mapping and Candidate Gene Analysis of the Mouse Ccs3 Locus That Regulates Differential Susceptibility to Carcinogen-Induced Colorectal Cancer
Source: PLoS One. 2013 Mar 14;8(3):e58733. doi: 10.1371/journal.pone.0058733 (PMC3597735; doi:10.1371/journal.pone.0058733)
Supplement: Table S1 — List and position of all polymorphisms distinguishing CRC-susceptible A/J from CRC-resistant C57Bl/6J in the Ccs3 interval. Type of polymorphisms are indicated with individual allele for each strain using Sanger [36] and in house datasets. For large structural variant calls (SV, >100 bp), beginning and end of sequence is indicated at each respective position (i.e. 2 entries per polymorphic change) where the average middle position is indicated in B6 and the polymorphic change is given for A/J. Additional abbreviations were used for single nucleotide polymorphisms (SNP), short indels (indel, <100 bp) and transposable element (TE). (XLSX) [file pone.0058733.s001.xlsx]

## Sheet: Sheet1
	Supplementary table 1: List and position of all polymorphisms distinguishing
			CRC-susceptible A/J from CRC-resistant C57Bl/6J in the Ccs3 interval
	Type	Gene	Chr.	Position	Reference	A/J	Characteristics
	Proximal marker	rs31197594	3	133771703
	SNP		3	133852180	G	c	INTERGENIC
		Cxxc4 5'UTR (start)	3	133903111
		Cxxc4 5'UTR (end)	3	133903127
	SNP	Cxxc4	3	133915188	A	t	INTRONIC
	SNP	Cxxc4	3	133915192	A	g	INTRONIC
		Cxxc4 3'UTR (start)	3	133921061
		Cxxc4 3'UTR (end)	3	133925125
	Indel		3	133926219	AGTGTGTGTGT	AGTGTGTGTGTGT	INTERGENIC
	Indel		3	133940431	ACTAT	A	INTERGENIC
	SNP		3	133964399	G	t	INTERGENIC
	Indel		3	134007172	T	TA	INTERGENIC
	Indel		3	134018027	G	GC	INTERGENIC
	SNP		3	134023126	C	T	INTERGENIC
	SNP		3	134354154	T	g	INTERGENIC
	SNP		3	134378062	A	t	INTERGENIC
	SV		3	134471588	134471658	DELETION;3:134471588-134471727
	SNP		3	134471594	C	t	INTERGENIC
	SV		3	134471727	134471658	DELETION;3:134471588-134471727
		Tacr3 5'UTR (start)	3	134491970
		Tacr3 5'UTR (end)	3	134492236
	Indel	Tacr3	3	134568704	ATTTGTTTTTGTT	ATTTGTTTTTGTTTTTGTT	INTRONIC
	SNP	Tacr3	3	134584701	C	T	INTRONIC
	Indel	Tacr3	3	134588322	TACACACACACACACACACACACACAC	TACACACACACACACACACACACACACACAC	INTRONIC
		Tacr3 3'UTR (start)	3	134595406
		Tacr3 3'UTR (end)	3	134597545
	Indel		3	134607839	G	GCA	INTERGENIC
	SNP		3	134633437	A	C	INTERGENIC
	Indel		3	134647422	TA	T	INTERGENIC
	SNP		3	134647423	A	c	INTERGENIC
	SNP		3	134647426	A	c	INTERGENIC
	SNP		3	134648692	A	t	INTERGENIC
	Indel		3	134648757	C	CAT	INTERGENIC
	Indel		3	134698709	CAAAAAA	CAAAAA	INTERGENIC
	Indel		3	134707944	ATAGAGTAGAGTAGAG	ATAGAGTAGAGTAGAGTAGAG	INTERGENIC
	Indel		3	134755421	TA	T	INTERGENIC
	SNP		3	134768375	A	T	INTERGENIC
	Indel		3	134768969	ATAC	A	INTERGENIC
		Cenpe 5'UTR (start)	3	134875526
		Cenpe 5'UTR (end)	3	134875622
	SNP	Cenpe	3	134876072	T	C	INTRONIC
	Indel	Cenpe	3	134900814	CGTGTGTGTGTGT	CGTGTGTGTGTGTGT	INTRONIC
	SNP	Cenpe	3	134906990	G	A	INTRONIC
		Cenpe 3'UTR (start)	3	134936203
		Cenpe 3'UTR (end)	3	134936504
		Bdh2 5'UTR (start)	3	134944184
		Bdh2 5'UTR (end)	3	134948529
	SNP	Bdh2	3	134962434	T	c	INTRONIC
	SNP	Bdh2	3	134962589	T	C	INTRONIC
		Bdh2 3'UTR (start)	3	134967185
		Bdh2 3'UTR (end)	3	134967389
		Nhedc2 5'UTR (start)	3	134970663
		Nhedc2 5'UTR (end)	3	134980067
		Nhedc2 3'UTR (start)	3	135005264
		Nhedc2 3'UTR (end)	3	135005731
		Nhedc1 5'UTR (start)	3	135011000
		Nhedc1 5'UTR (end)	3	135011732
	SNP	Nhedc1	3	135023417	C	T	INTRONIC;WITHIN_NON_CODING_GENE
		Nhedc1 3'UTR (start)	3	135060772
		Nhedc1 3'UTR (end)	3	135060791
		Cisd2 3'UTR (end)	3	135069375
		Cisd2 3'UTR (start)	3	135071764
		Cisd2 5'UTR (end)	3	135086325
		Cisd2 5'UTR (start)	3	135086397
	SNP		3	135091893	A	C	INTERGENIC
	Indel		3	135094664	GAAAAA	GAAAAAA	INTERGENIC
		Ube2d3 5'UTR (start)	3	135101722
		Ube2d3 5'UTR (end)	3	135102738
		Ube2d3 3'UTR (start)	3	135128204
		Ube2d3 3'UTR (end)	3	135130142
		Manba 5'UTR (start)	3	135148574
		Manba 5'UTR (end)	3	135148644
	SNP	Manba	3	135152585	G	t	INTRONIC;WITHIN_NON_CODING_GENE
	SNP	Manba	3	135197099	C	a	INTRONIC;WITHIN_NON_CODING_GENE
	SV	Manba	3	135213311	135213384	TE_INSERTION;3:135213328-135213456
	SV	Manba	3	135213456	135213384	TE_INSERTION;3:135213328-135213456
	SNP	Manba	3	135229931	C	G	INTRONIC;WITHIN_NON_CODING_GENE
	SNP	Manba	3	135229971	C	T	INTRONIC;WITHIN_NON_CODING_GENE
	SNP	Manba	3	135229988	G	A	INTRONIC;WITHIN_NON_CODING_GENE
	SNP	Manba	3	135229997	G	A	INTRONIC;WITHIN_NON_CODING_GENE
	SNP	Manba	3	135230003	A	G	INTRONIC;WITHIN_NON_CODING_GENE
	SNP	Manba	3	135230057	A	G	INTRONIC;WITHIN_NON_CODING_GENE
	SNP	Manba	3	135232874	C	T	INTRONIC
	SNP	Manba	3	135232987	A	G	INTRONIC
	SNP	Manba	3	135232990	A	G	INTRONIC
	SNP	Manba	3	135232994	T	C	INTRONIC
	SNP	Manba	3	135233080	A	C	INTRONIC
	Indel	Manba	3	135233158	CT	C	INTRONIC
	SNP	Manba	3	135233296	C	T	NON_SYNONYMOUS_CODING
		Manba 3'UTR (start)	3	135233403
	SNP	Manba	3	135233708	G	T	3PRIME_UTR
	SNP	Manba	3	135233709	T	A	3PRIME_UTR
	SNP	Manba	3	135233980	T	G	3PRIME_UTR
	SNP	Manba	3	135233981	C	T	3PRIME_UTR
	SNP	Manba	3	135234039	G	A	3PRIME_UTR
	SNP	Manba	3	135234115	C	T	3PRIME_UTR
	Indel	Manba	3	135234181	C	CA	3PRIME_UTR
	SNP	Manba	3	135234235	T	C	3PRIME_UTR
	SNP	Manba	3	135234344	T	A	3PRIME_UTR
	SNP	Manba	3	135234360	G	A	3PRIME_UTR
		Manba 3'UTR (end)	3	135234367
	Indel		3	135234732	AGTCATAATATAGGAAGCCGGAGGCT	A	INTERGENIC
	Indel		3	135236071	G	GTTTTT	INTERGENIC
	Indel		3	135237161	GA	G	INTERGENIC
	Indel		3	135237637	G	GA	INTERGENIC
	Indel		3	135238567	T	TG	INTERGENIC
	Indel		3	135239182	AT	A	INTERGENIC
	Indel		3	135239218	C	CAAAGA	INTERGENIC
	SNP		3	135239428	T	G	INTERGENIC
	SNP		3	135239437	T	C	INTERGENIC
	SNP		3	135239455	A	c	INTERGENIC
	Indel		3	135239463	T	TC	INTERGENIC
	SNP		3	135239469	A	c	INTERGENIC
	Indel		3	135239499	A	ACTCTCT	INTERGENIC
	SNP		3	135239536	T	c	INTERGENIC
	SNP		3	135239560	C	t	INTERGENIC
	SNP		3	135239669	C	t	INTERGENIC
	SNP		3	135239670	A	g	INTERGENIC
	SNP		3	135239754	C	T	INTERGENIC
	SNP		3	135239769	G	c	INTERGENIC
	Indel		3	135239771	CCCA	C	INTERGENIC
	SNP		3	135239793	C	A	INTERGENIC
	SNP		3	135239823	G	A	INTERGENIC
	SNP		3	135239854	T	C	INTERGENIC
	SNP		3	135239939	C	g	INTERGENIC
	Indel		3	135239947	A	AGGCT	INTERGENIC
	SNP		3	135239999	G	A	INTERGENIC
	SNP		3	135240622	C	g	INTERGENIC
	SNP		3	135240672	C	g	INTERGENIC
	SNP		3	135241278	C	a	INTERGENIC
	SNP		3	135241279	G	c	INTERGENIC
	SNP		3	135241280	G	a	INTERGENIC
	SNP		3	135241281	A	G	INTERGENIC
	Indel		3	135241743	CAAAAA	C	INTERGENIC
	SNP		3	135241969	G	T	INTERGENIC
	SNP		3	135241971	G	T	INTERGENIC
	SNP		3	135242310	T	C	INTERGENIC
	SNP		3	135242572	C	G	INTERGENIC
	Indel		3	135244060	T	TGTGC	INTERGENIC
	Indel		3	135245298	TGAG	T	INTERGENIC
		Nfkb1 3'UTR (end)	3	135247618
	Indel	Nfkb1	3	135247860	C	CT	3PRIME_UTR;WITHIN_NON_CODING_GENE
		Nfkb1 3'UTR (start)	3	135248318
	Indel	Nfkb1	3	135248667	A	AT	INTRONIC;WITHIN_NON_CODING_GENE
	SNP	Nfkb1	3	135248669	T	g	INTRONIC;WITHIN_NON_CODING_GENE
	SV	Nfkb1	3	135248669	135248748	TE_INSERTION;3:135248669-135248826
	SNP	Nfkb1	3	135248678	A	g	INTRONIC;WITHIN_NON_CODING_GENE
	SNP	Nfkb1	3	135248738	C	t	INTRONIC;WITHIN_NON_CODING_GENE
	SNP	Nfkb1	3	135248741	T	c	INTRONIC;WITHIN_NON_CODING_GENE
	SV	Nfkb1	3	135248826	135248748	TE_INSERTION;3:135248669-135248826
	SNP	Nfkb1	3	135248852	T	C	INTRONIC;WITHIN_NON_CODING_GENE
	SNP	Nfkb1	3	135248922	C	T	INTRONIC;WITHIN_NON_CODING_GENE
	SNP	Nfkb1	3	135249057	G	a	INTRONIC;WITHIN_NON_CODING_GENE
	Indel	Nfkb1	3	135249062	ATCAG	A	INTRONIC;WITHIN_NON_CODING_GENE
	SNP	Nfkb1	3	135249116	C	T	INTRONIC;WITHIN_NON_CODING_GENE
	Indel	Nfkb1	3	135249177	CTTTTTTTTTTTTT	CTTTTTTTTTTTTTTTTT	INTRONIC;WITHIN_NON_CODING_GENE
	SNP	Nfkb1	3	135249337	G	A	INTRONIC;WITHIN_NON_CODING_GENE
	SNP	Nfkb1	3	135249402	G	A	INTRONIC;WITHIN_NON_CODING_GENE
	SNP	Nfkb1	3	135250152	C	T	INTRONIC;WITHIN_NON_CODING_GENE
	SNP	Nfkb1	3	135250278	C	T	INTRONIC;WITHIN_NON_CODING_GENE
	SNP	Nfkb1	3	135250370	T	C	INTRONIC;WITHIN_NON_CODING_GENE
	SNP	Nfkb1	3	135250832	T	G	INTRONIC;WITHIN_NON_CODING_GENE
	SNP	Nfkb1	3	135250865	A	G	INTRONIC;WITHIN_NON_CODING_GENE
	SNP	Nfkb1	3	135251632	C	G	INTRONIC;WITHIN_NON_CODING_GENE
	SNP	Nfkb1	3	135251890	C	T	INTRONIC;WITHIN_NON_CODING_GENE
	SNP	Nfkb1	3	135253123	G	A	INTRONIC;WITHIN_NON_CODING_GENE
	SNP	Nfkb1	3	135253339	G	A	SYNONYMOUS_CODING;WITHIN_NON_CODING_GENE
	Indel	Nfkb1	3	135253682	T	TCTC	INTRONIC;WITHIN_NON_CODING_GENE
	SNP	Nfkb1	3	135254094	C	A	INTRONIC;WITHIN_NON_CODING_GENE
	SNP	Nfkb1	3	135254310	G	C	INTRONIC;WITHIN_NON_CODING_GENE
	SNP	Nfkb1	3	135255216	G	A	INTRONIC;WITHIN_NON_CODING_GENE
	SNP	Nfkb1	3	135256321	A	G	INTRONIC;WITHIN_NON_CODING_GENE
	SNP	Nfkb1	3	135256568	C	A	INTRONIC;WITHIN_NON_CODING_GENE
	SNP	Nfkb1	3	135256674	G	A	INTRONIC;WITHIN_NON_CODING_GENE
	Indel	Nfkb1	3	135257543	CCACACACACACACACACACACACACACACA	CCACACACACACACACACACACACACACA	INTRONIC;WITHIN_NON_CODING_GENE
	SNP	Nfkb1	3	135257721	T	C	INTRONIC;WITHIN_NON_CODING_GENE
	SNP	Nfkb1	3	135257755	T	C	INTRONIC;WITHIN_NON_CODING_GENE
	SNP	Nfkb1	3	135258175	A	G	INTRONIC;WITHIN_NON_CODING_GENE
	SNP	Nfkb1	3	135258811	C	T	INTRONIC;WITHIN_NON_CODING_GENE
	SNP	Nfkb1	3	135258985	T	C	INTRONIC;WITHIN_NON_CODING_GENE
	SNP	Nfkb1	3	135259239	T	C	INTRONIC;WITHIN_NON_CODING_GENE
	Indel	Nfkb1	3	135259324	GAA	GA	INTRONIC;WITHIN_NON_CODING_GENE
	SNP	Nfkb1	3	135259385	T	C	INTRONIC;WITHIN_NON_CODING_GENE
	SNP	Nfkb1	3	135259487	C	T	INTRONIC;WITHIN_NON_CODING_GENE
	SNP	Nfkb1	3	135259542	C	T	INTRONIC;WITHIN_NON_CODING_GENE
	SNP	Nfkb1	3	135259983	C	T	INTRONIC;WITHIN_NON_CODING_GENE
	SNP	Nfkb1	3	135260347	A	G	INTRONIC;WITHIN_NON_CODING_GENE
	SNP	Nfkb1	3	135260394	C	T	INTRONIC;WITHIN_NON_CODING_GENE
	SNP	Nfkb1	3	135260398	G	T	INTRONIC;WITHIN_NON_CODING_GENE
	SNP	Nfkb1	3	135260568	A	C	INTRONIC;WITHIN_NON_CODING_GENE
	SNP	Nfkb1	3	135260722	C	T	INTRONIC;WITHIN_NON_CODING_GENE
	SNP	Nfkb1	3	135261033	A	G	INTRONIC;WITHIN_NON_CODING_GENE
	SNP	Nfkb1	3	135261447	C	a	INTRONIC;WITHIN_NON_CODING_GENE
	SNP	Nfkb1	3	135261924	T	A	INTRONIC;WITHIN_NON_CODING_GENE
	Indel	Nfkb1	3	135262001	TTCCTTCCCTCTC	T	INTRONIC;WITHIN_NON_CODING_GENE
	SNP	Nfkb1	3	135262039	T	C	INTRONIC;WITHIN_NON_CODING_GENE
	SNP	Nfkb1	3	135262129	C	t	INTRONIC;WITHIN_NON_CODING_GENE
	SNP	Nfkb1	3	135262137	C	t	INTRONIC;WITHIN_NON_CODING_GENE
	SNP	Nfkb1	3	135262151	T	g	INTRONIC;WITHIN_NON_CODING_GENE
	SNP	Nfkb1	3	135262154	A	g	INTRONIC;WITHIN_NON_CODING_GENE
	Indel	Nfkb1	3	135262183	A	AG	INTRONIC;WITHIN_NON_CODING_GENE
	Indel	Nfkb1	3	135262480	TGGG	T	INTRONIC;WITHIN_NON_CODING_GENE
	SNP	Nfkb1	3	135262498	G	A	INTRONIC;WITHIN_NON_CODING_GENE
	SNP	Nfkb1	3	135262862	A	C	INTRONIC;WITHIN_NON_CODING_GENE
	SNP	Nfkb1	3	135262865	A	C	INTRONIC;WITHIN_NON_CODING_GENE
	SNP	Nfkb1	3	135263241	G	C	INTRONIC;WITHIN_NON_CODING_GENE
	SNP	Nfkb1	3	135263288	A	G	INTRONIC;WITHIN_NON_CODING_GENE
	Indel	Nfkb1	3	135263472	C	CT	INTRONIC;WITHIN_NON_CODING_GENE
	SNP	Nfkb1	3	135263586	C	t	INTRONIC;WITHIN_NON_CODING_GENE
	SNP	Nfkb1	3	135263850	C	a	INTRONIC;WITHIN_NON_CODING_GENE
	SNP	Nfkb1	3	135264118	A	G	INTRONIC;WITHIN_NON_CODING_GENE
	SNP	Nfkb1	3	135264221	G	A	INTRONIC;WITHIN_NON_CODING_GENE
	SNP	Nfkb1	3	135264465	A	G	SYNONYMOUS_CODING;WITHIN_NON_CODING_GENE
	SNP	Nfkb1	3	135265590	C	T	INTRONIC;WITHIN_NON_CODING_GENE
	SNP	Nfkb1	3	135265591	A	G	INTRONIC;WITHIN_NON_CODING_GENE
	SNP	Nfkb1	3	135266203	A	G	INTRONIC;WITHIN_NON_CODING_GENE
	SNP	Nfkb1	3	135266210	T	C	INTRONIC;WITHIN_NON_CODING_GENE
	SNP	Nfkb1	3	135266802	A	G	SYNONYMOUS_CODING;WITHIN_NON_CODING_GENE
	SNP	Nfkb1	3	135267643	C	A	INTRONIC;WITHIN_NON_CODING_GENE
	Indel	Nfkb1	3	135267953	GCCCACGAGGGCTTCCAGGGACAGCTAGGGTGGGGTTTCAGGGTAGGTGAGCAAG	G
	SNP	Nfkb1	3	135267955	T	a	INTRONIC;WITHIN_NON_CODING_GENE
	SNP	Nfkb1	3	135267956	T	a	INTRONIC;WITHIN_NON_CODING_GENE
	SNP	Nfkb1	3	135267982	T	c	INTRONIC;WITHIN_NON_CODING_GENE
	SNP	Nfkb1	3	135268857	G	A	INTRONIC;WITHIN_NON_CODING_GENE
	Indel	Nfkb1	3	135269897	GA	GAA	INTRONIC;WITHIN_NON_CODING_GENE
	SNP	Nfkb1	3	135271198	A	G	SYNONYMOUS_CODING;WITHIN_NON_CODING_GENE
	SNP	Nfkb1	3	135272585	C	T	INTRONIC
	Indel	Nfkb1	3	135273537	G	GTTTTTT	INTRONIC
	SNP	Nfkb1	3	135273551	C	t	INTRONIC
	SNP	Nfkb1	3	135274154	C	T	INTRONIC
	SNP	Nfkb1	3	135274284	G	T	INTRONIC
	SNP	Nfkb1	3	135274890	T	A	INTRONIC
	Indel	Nfkb1	3	135274962	G	GA	INTRONIC
	SNP	Nfkb1	3	135275785	T	C	INTRONIC;WITHIN_NON_CODING_GENE
	SNP	Nfkb1	3	135275835	G	C	INTRONIC;WITHIN_NON_CODING_GENE
	SNP	Nfkb1	3	135276630	T	C	SYNONYMOUS_CODING;WITHIN_NON_CODING_GENE
	SNP	Nfkb1	3	135276726	G	A	INTRONIC;WITHIN_NON_CODING_GENE
	SNP	Nfkb1	3	135276762	G	A	INTRONIC;WITHIN_NON_CODING_GENE
	SNP	Nfkb1	3	135277041	A	G	INTRONIC;WITHIN_NON_CODING_GENE
	Indel	Nfkb1	3	135277330	ACACATT	A	INTRONIC;WITHIN_NON_CODING_GENE
	SNP	Nfkb1	3	135277349	C	t	INTRONIC;WITHIN_NON_CODING_GENE
	SNP	Nfkb1	3	135277350	A	t	INTRONIC;WITHIN_NON_CODING_GENE
	SNP	Nfkb1	3	135277351	C	t	INTRONIC;WITHIN_NON_CODING_GENE
	SNP	Nfkb1	3	135277375	C	t	INTRONIC;WITHIN_NON_CODING_GENE
	Indel	Nfkb1	3	135277412	T	TC	INTRONIC;WITHIN_NON_CODING_GENE
	SNP	Nfkb1	3	135278176	A	G	INTRONIC;WITHIN_NON_CODING_GENE
	SNP	Nfkb1	3	135279014	G	C	INTRONIC;WITHIN_NON_CODING_GENE
	Indel	Nfkb1	3	135279042	CTT	CTTT	INTRONIC;WITHIN_NON_CODING_GENE
	SNP	Nfkb1	3	135279848	T	G	INTRONIC;WITHIN_NON_CODING_GENE
	SNP	Nfkb1	3	135280937	C	t	INTRONIC;WITHIN_NON_CODING_GENE
	SNP	Nfkb1	3	135281220	G	A	INTRONIC;WITHIN_NON_CODING_GENE
	SNP	Nfkb1	3	135281243	A	G	INTRONIC;WITHIN_NON_CODING_GENE
	SNP	Nfkb1	3	135281300	A	G	INTRONIC;WITHIN_NON_CODING_GENE
	SNP	Nfkb1	3	135281522	A	T	INTRONIC;WITHIN_NON_CODING_GENE
	SNP	Nfkb1	3	135282010	G	A	INTRONIC;WITHIN_NON_CODING_GENE
	SNP	Nfkb1	3	135282503	G	A	INTRONIC;WITHIN_NON_CODING_GENE
	Indel	Nfkb1	3	135283079	TACACACACACACACACAC	TACACACAC	INTRONIC;WITHIN_NON_CODING_GENE
	SNP	Nfkb1	3	135285260	T	A	INTRONIC;WITHIN_NON_CODING_GENE
	SNP	Nfkb1	3	135286172	T	C	INTRONIC;WITHIN_NON_CODING_GENE
	Indel	Nfkb1	3	135286812	TC	T	INTRONIC;WITHIN_NON_CODING_GENE
	SNP	Nfkb1	3	135287308	C	T	INTRONIC;WITHIN_NON_CODING_GENE
	Indel	Nfkb1	3	135288154	CT	C	INTRONIC;WITHIN_NON_CODING_GENE
	SNP	Nfkb1	3	135288315	A	C	INTRONIC;WITHIN_NON_CODING_GENE
	SNP	Nfkb1	3	135288324	C	T	INTRONIC;WITHIN_NON_CODING_GENE
	Indel	Nfkb1	3	135289047	GCT	G	INTRONIC;WITHIN_NON_CODING_GENE
	SNP	Nfkb1	3	135289061	G	t	INTRONIC;WITHIN_NON_CODING_GENE
	SNP	Nfkb1	3	135289063	G	t	INTRONIC;WITHIN_NON_CODING_GENE
	SNP	Nfkb1	3	135289446	C	T	INTRONIC;WITHIN_NON_CODING_GENE
	SNP	Nfkb1	3	135289453	T	G	INTRONIC;WITHIN_NON_CODING_GENE
	SNP	Nfkb1	3	135289485	A	G	INTRONIC;WITHIN_NON_CODING_GENE
	SNP	Nfkb1	3	135289731	T	C	INTRONIC;WITHIN_NON_CODING_GENE
	SNP	Nfkb1	3	135289775	G	T	INTRONIC;WITHIN_NON_CODING_GENE
	SNP	Nfkb1	3	135290200	G	C	INTRONIC;WITHIN_NON_CODING_GENE
	SNP	Nfkb1	3	135290205	G	C	INTRONIC;WITHIN_NON_CODING_GENE
	SNP	Nfkb1	3	135290254	A	G	INTRONIC;WITHIN_NON_CODING_GENE
	SNP	Nfkb1	3	135290255	T	A	INTRONIC;WITHIN_NON_CODING_GENE
	SNP	Nfkb1	3	135290297	G	A	INTRONIC;WITHIN_NON_CODING_GENE
	SNP	Nfkb1	3	135290323	G	T	INTRONIC;WITHIN_NON_CODING_GENE
	SNP	Nfkb1	3	135290387	T	G	INTRONIC;WITHIN_NON_CODING_GENE
	SNP	Nfkb1	3	135290475	C	T	INTRONIC;WITHIN_NON_CODING_GENE
	SNP	Nfkb1	3	135290495	C	T	INTRONIC;WITHIN_NON_CODING_GENE
	SNP	Nfkb1	3	135290553	T	C	INTRONIC;WITHIN_NON_CODING_GENE
	SNP	Nfkb1	3	135290576	G	C	INTRONIC;WITHIN_NON_CODING_GENE
	SNP	Nfkb1	3	135290596	G	A	INTRONIC;WITHIN_NON_CODING_GENE
	SNP	Nfkb1	3	135290731	T	C	INTRONIC;WITHIN_NON_CODING_GENE
	Indel	Nfkb1	3	135290893	C	CAACG	INTRONIC;WITHIN_NON_CODING_GENE
	SNP	Nfkb1	3	135291476	C	T	INTRONIC;WITHIN_NON_CODING_GENE
	SNP	Nfkb1	3	135291628	A	G	INTRONIC;WITHIN_NON_CODING_GENE
	SNP	Nfkb1	3	135292028	T	C	INTRONIC;WITHIN_NON_CODING_GENE
	SNP	Nfkb1	3	135292466	A	C	INTRONIC;WITHIN_NON_CODING_GENE
	SNP	Nfkb1	3	135292520	A	T	INTRONIC;WITHIN_NON_CODING_GENE
	SNP	Nfkb1	3	135292537	A	G	INTRONIC;WITHIN_NON_CODING_GENE
	SNP	Nfkb1	3	135292538	A	G	INTRONIC;WITHIN_NON_CODING_GENE
	Indel	Nfkb1	3	135293208	A	AT	INTRONIC;WITHIN_NON_CODING_GENE
	SNP	Nfkb1	3	135293530	G	A	INTRONIC;WITHIN_NON_CODING_GENE
	SNP	Nfkb1	3	135293823	A	G	INTRONIC;WITHIN_NON_CODING_GENE
	SNP	Nfkb1	3	135293916	G	C	INTRONIC;WITHIN_NON_CODING_GENE
	SNP	Nfkb1	3	135294110	G	A	INTRONIC;WITHIN_NON_CODING_GENE
	SNP	Nfkb1	3	135294354	C	T	INTRONIC;WITHIN_NON_CODING_GENE
	Indel	Nfkb1	3	135294600	GA	GAAAAAA	INTRONIC;WITHIN_NON_CODING_GENE
	SNP	Nfkb1	3	135294658	G	a	INTRONIC;WITHIN_NON_CODING_GENE
	SNP	Nfkb1	3	135294858	G	A	INTRONIC;WITHIN_NON_CODING_GENE
	SNP	Nfkb1	3	135294984	C	G	INTRONIC;WITHIN_NON_CODING_GENE
	SNP	Nfkb1	3	135295333	T	G	INTRONIC;WITHIN_NON_CODING_GENE
	SNP	Nfkb1	3	135295777	G	a	INTRONIC;WITHIN_NON_CODING_GENE
	SNP	Nfkb1	3	135295976	C	A	INTRONIC;WITHIN_NON_CODING_GENE
	SNP	Nfkb1	3	135295977	A	G	INTRONIC;WITHIN_NON_CODING_GENE
	SNP	Nfkb1	3	135316457	C	G	INTRONIC;WITHIN_NON_CODING_GENE
	Indel	Nfkb1	3	135320327	A	AAC	INTRONIC;WITHIN_NON_CODING_GENE
	SNP	Nfkb1	3	135327098	T	C	INTRONIC;WITHIN_NON_CODING_GENE
		Nfkb1 5'UTR (end)	3	135330749
	Indel	Nfkb1	3	135333064	ATTTTTT	ATTTTT	INTRONIC;WITHIN_NON_CODING_GENE
	SNP	Nfkb1	3	135337174	T	A	INTRONIC;WITHIN_NON_CODING_GENE
	SNP	Nfkb1	3	135337330	A	g	INTRONIC;WITHIN_NON_CODING_GENE
	SNP	Nfkb1	3	135337404	A	t	INTRONIC;WITHIN_NON_CODING_GENE
	SNP	Nfkb1	3	135347329	T	C	INTRONIC;WITHIN_NON_CODING_GENE
	SNP	Nfkb1	3	135349476	C	A	INTRONIC;WITHIN_NON_CODING_GENE
	Indel	Nfkb1	3	135352971	ATT	ATTT	INTRONIC;WITHIN_NON_CODING_GENE
		Nfkb1 5'UTR (start)	3	135354511
	Indel		3	135355309	G	GCC	INTERGENIC
	Indel		3	135356355	CTGTGTG	CTG	INTERGENIC
	Indel		3	135357902	TACACACAC	TACACACACACAC	INTERGENIC
	Indel		3	135405249	CATCTATCT	C	INTERGENIC
	Indel		3	135456637	TGG	TG	INTERGENIC
	Indel		3	135460732	CTG	C	INTERGENIC
		Slc39a8 5'UTR (start)	3	135488454
		Slc39a8 5'UTR (end)	3	135489435
	Indel	Slc39a8	3	135501334	G	GT	INTRONIC;WITHIN_NON_CODING_GENE
	Indel	Slc39a8	3	135519485	CTT	CT	INTRONIC;WITHIN_NON_CODING_GENE
	Indel	Slc39a8	3	135540185	CG	C	INTRONIC
		Slc39a8 3'UTR (start)	3	135549918
		Slc39a8 3'UTR (end)	3	135551536
	Indel		3	135572312	TAA	TA	INTERGENIC
	SNP		3	135592520	T	C	INTERGENIC
	Indel		3	135596683	TAAAA	TAAA	INTERGENIC
	SNP		3	135644898	A	G	INTERGENIC
	Indel		3	135658882	AT	A	INTERGENIC
	Indel		3	135659043	ATT	AT	INTERGENIC
	Indel		3	135674113	GT	G	INTERGENIC
	SNP		3	135693796	C	t	INTERGENIC
	SNP		3	135693808	T	c	INTERGENIC
		Bank1 3'UTR (end)	3	135716327
		Bank1 3'UTR (start)	3	135717374
	Indel	Bank1	3	135758199	CAA	CAAA	INTRONIC
	SNP	Bank1	3	135795223	T	C	INTRONIC
	SNP	Bank1	3	135795485	C	t	INTRONIC
	SNP	Bank1	3	135796311	C	G	INTRONIC
	Indel	Bank1	3	135796346	A	AAGGGG	INTRONIC
	SNP	Bank1	3	135796360	T	g	INTRONIC
	SNP	Bank1	3	135796361	G	c	INTRONIC
	SNP	Bank1	3	135796363	T	g	INTRONIC
	SNP	Bank1	3	135796364	T	g	INTRONIC
	SNP	Bank1	3	135796818	G	T	INTRONIC
	SNP	Bank1	3	135796932	T	C	INTRONIC
	SNP	Bank1	3	135796973	C	T	INTRONIC
	SNP	Bank1	3	135797213	G	A	INTRONIC
	SNP	Bank1	3	135797261	G	A	INTRONIC
	SNP	Bank1	3	135797358	A	G	INTRONIC
	Indel	Bank1	3	135797669	CTA	C	INTRONIC
	SNP	Bank1	3	135798412	T	C	INTRONIC
	SNP	Bank1	3	135798449	A	G	INTRONIC
	SNP	Bank1	3	135798559	T	a	INTRONIC
	SNP	Bank1	3	135799190	G	T	INTRONIC
	SNP	Bank1	3	135799883	G	A	INTRONIC
	SNP	Bank1	3	135800420	A	G	INTRONIC
	Indel	Bank1	3	135800468	TAA	T	INTRONIC
	Indel	Bank1	3	135800962	CCACA	CCACACA	INTRONIC
	Indel	Bank1	3	135801073	A	AGGTT	INTRONIC
	Indel	Bank1	3	135801362	GTTT	GTT	INTRONIC
	SNP	Bank1	3	135801649	T	C	INTRONIC
	Indel	Bank1	3	135801690	ATTT	A	INTRONIC
	SNP	Bank1	3	135801749	A	C	INTRONIC
	SNP	Bank1	3	135801819	T	C	INTRONIC
	SNP	Bank1	3	135802046	A	G	INTRONIC
	SNP	Bank1	3	135802209	A	G	INTRONIC
	SNP	Bank1	3	135802262	A	G	INTRONIC
	SNP	Bank1	3	135802334	C	T	INTRONIC
	SNP	Bank1	3	135802368	T	C	INTRONIC
	SNP	Bank1	3	135802389	T	G	INTRONIC
	SNP	Bank1	3	135802578	G	A	INTRONIC
	SNP	Bank1	3	135802580	T	A	INTRONIC
	Indel	Bank1	3	135802705	ATT	AT	INTRONIC
	SNP	Bank1	3	135802735	T	C	INTRONIC
	Indel	Bank1	3	135802796	A	ATAAAGC	INTRONIC
	SNP	Bank1	3	135802819	A	G	INTRONIC
	SNP	Bank1	3	135802901	A	C	INTRONIC
	SNP	Bank1	3	135803074	C	T	INTRONIC
	SNP	Bank1	3	135803087	T	C	INTRONIC
	SNP	Bank1	3	135803245	T	G	INTRONIC
	SNP	Bank1	3	135803435	C	T	INTRONIC
	SNP	Bank1	3	135803460	G	C	INTRONIC
	SNP	Bank1	3	135803554	T	C	INTRONIC
	SNP	Bank1	3	135803702	T	C	INTRONIC
	SNP	Bank1	3	135803998	C	A	INTRONIC
	SNP	Bank1	3	135804075	T	G	INTRONIC
	SNP	Bank1	3	135804089	A	G	INTRONIC
	SNP	Bank1	3	135804107	C	A	INTRONIC
	SNP	Bank1	3	135804208	G	A	INTRONIC
	SNP	Bank1	3	135804239	A	G	INTRONIC
	Indel	Bank1	3	135804300	A	AT	INTRONIC
	SNP	Bank1	3	135804362	A	G	INTRONIC
	SNP	Bank1	3	135804397	A	G	INTRONIC
	SNP	Bank1	3	135804506	G	T	INTRONIC
	SNP	Bank1	3	135804571	G	A	INTRONIC
	SNP	Bank1	3	135804773	C	T	INTRONIC
	SNP	Bank1	3	135804861	G	A	INTRONIC
	SNP	Bank1	3	135804958	C	T	INTRONIC
	SNP	Bank1	3	135805059	G	T	INTRONIC
	SNP	Bank1	3	135805310	G	A	INTRONIC
	SNP	Bank1	3	135805316	C	T	INTRONIC
	SNP	Bank1	3	135805345	C	T	INTRONIC
	SNP	Bank1	3	135805461	A	G	INTRONIC
	SNP	Bank1	3	135805536	A	G	INTRONIC
	SNP	Bank1	3	135805669	C	T	INTRONIC
	SNP	Bank1	3	135805706	A	G	INTRONIC
	SNP	Bank1	3	135805903	T	A	INTRONIC
	SNP	Bank1	3	135805926	A	C	INTRONIC
	SNP	Bank1	3	135805952	T	C	INTRONIC
	SNP	Bank1	3	135806113	T	c	INTRONIC
	SNP	Bank1	3	135806214	G	A	INTRONIC
	SNP	Bank1	3	135806220	C	T	INTRONIC
	SNP	Bank1	3	135806232	A	G	INTRONIC
	SNP	Bank1	3	135806283	T	A	INTRONIC
	SNP	Bank1	3	135806369	A	T	INTRONIC
	SNP	Bank1	3	135806629	C	T	INTRONIC
	SNP	Bank1	3	135806644	G	A	INTRONIC
	Indel	Bank1	3	135806689	CTTT	CTTTT	INTRONIC
	Indel	Bank1	3	135806741	T	TTG	INTRONIC
	SNP	Bank1	3	135806744	T	a	INTRONIC
	SNP	Bank1	3	135806746	G	c	INTRONIC
	SNP	Bank1	3	135806786	C	T	INTRONIC
	SNP	Bank1	3	135807028	A	G	INTRONIC
	SNP	Bank1	3	135807406	A	G	INTRONIC
	SNP	Bank1	3	135807433	A	C	INTRONIC
	SNP	Bank1	3	135807456	T	g	INTRONIC
	Indel	Bank1	3	135807471	GTT	GT	INTRONIC
	SNP	Bank1	3	135808003	G	T	INTRONIC
	SNP	Bank1	3	135808144	G	A	INTRONIC
	SNP	Bank1	3	135808254	A	T	INTRONIC
	SNP	Bank1	3	135808256	A	G	INTRONIC
	SNP	Bank1	3	135808383	C	G	INTRONIC
	SNP	Bank1	3	135808412	A	g	INTRONIC
	SNP	Bank1	3	135808413	G	t	INTRONIC
	SNP	Bank1	3	135808432	T	C	INTRONIC
	Indel	Bank1	3	135808491	T	TA	INTRONIC
	SNP	Bank1	3	135808601	A	C	INTRONIC
	SNP	Bank1	3	135808731	T	C	INTRONIC
	SNP	Bank1	3	135808928	C	T	INTRONIC
	SNP	Bank1	3	135809013	C	G	INTRONIC
	SNP	Bank1	3	135809102	G	A	INTRONIC
	SNP	Bank1	3	135809550	G	A	INTRONIC
	SNP	Bank1	3	135809609	T	C	INTRONIC
	SNP	Bank1	3	135809610	G	T	INTRONIC
	SNP	Bank1	3	135809668	G	A	INTRONIC
	Indel	Bank1	3	135809767	G	GA	INTRONIC
	SNP	Bank1	3	135809809	C	G	INTRONIC
	SNP	Bank1	3	135809839	T	C	INTRONIC
	SNP	Bank1	3	135809843	C	T	INTRONIC
	SNP	Bank1	3	135809888	T	C	INTRONIC
	SNP	Bank1	3	135809908	T	C	INTRONIC
	SNP	Bank1	3	135809912	T	C	INTRONIC
	SNP	Bank1	3	135809932	T	C	INTRONIC
	SNP	Bank1	3	135809971	T	c	INTRONIC
	SV	Bank1	3	135809971	135809974	INSERTION;3:135809971-135809972
	SV	Bank1	3	135809976	135809974	INSERTION;3:135809971-135809972
	SNP	Bank1	3	135810021	A	C	INTRONIC
	SNP	Bank1	3	135810033	A	C	INTRONIC
	SNP	Bank1	3	135810484	G	c	INTRONIC
	SNP	Bank1	3	135810595	C	A	INTRONIC
	SNP	Bank1	3	135810917	G	a	INTRONIC
	Indel	Bank1	3	135810923	GGAAA	G	INTRONIC
	SNP	Bank1	3	135811000	G	C	INTRONIC
	SNP	Bank1	3	135811021	C	T	INTRONIC
	SNP	Bank1	3	135811054	C	T	INTRONIC
	SNP	Bank1	3	135811127	T	C	INTRONIC
	SNP	Bank1	3	135811230	G	A	INTRONIC
	SNP	Bank1	3	135811271	C	T	INTRONIC
	SNP	Bank1	3	135811397	A	T	INTRONIC
	SNP	Bank1	3	135811407	G	t	INTRONIC
	SNP	Bank1	3	135811420	T	g	INTRONIC
	SNP	Bank1	3	135811421	C	t	INTRONIC
	SNP	Bank1	3	135811434	A	g	INTRONIC
	Indel	Bank1	3	135811482	ATC	A	INTRONIC
	SNP	Bank1	3	135811484	C	a	INTRONIC
	SNP	Bank1	3	135811523	A	G	INTRONIC
	Indel	Bank1	3	135811595	CT	C	INTRONIC
	SNP	Bank1	3	135811628	C	A	INTRONIC
	SNP	Bank1	3	135811808	C	T	INTRONIC
	SNP	Bank1	3	135811809	A	G	INTRONIC
	Indel	Bank1	3	135811935	CA	C	INTRONIC
	SNP	Bank1	3	135811966	C	a	INTRONIC
	Indel	Bank1	3	135811968	AGATCCAG	A	INTRONIC
	SNP	Bank1	3	135811972	C	g	INTRONIC
	SNP	Bank1	3	135811975	G	a	INTRONIC
	SNP	Bank1	3	135811985	A	g	INTRONIC
	SNP	Bank1	3	135812046	C	T	INTRONIC
	SNP	Bank1	3	135812157	G	t	INTRONIC
	SNP	Bank1	3	135812163	T	c	INTRONIC
	SNP	Bank1	3	135812164	G	a	INTRONIC
	SNP	Bank1	3	135812171	G	a	INTRONIC
	SNP	Bank1	3	135812182	T	G	INTRONIC
	SNP	Bank1	3	135812188	C	T	INTRONIC
	SNP	Bank1	3	135812199	C	G	INTRONIC
	SNP	Bank1	3	135812240	C	G	INTRONIC
	SNP	Bank1	3	135812261	A	G	INTRONIC
	SNP	Bank1	3	135812287	G	A	INTRONIC
	SNP	Bank1	3	135812336	G	a	INTRONIC
	SNP	Bank1	3	135812374	T	c	INTRONIC
	SNP	Bank1	3	135812388	G	A	INTRONIC
	SNP	Bank1	3	135812389	G	c	INTRONIC
	SNP	Bank1	3	135812404	G	T	INTRONIC
	SNP	Bank1	3	135812436	C	T	INTRONIC
	SNP	Bank1	3	135812489	T	G	INTRONIC
	SNP	Bank1	3	135812495	C	T	INTRONIC
	SNP	Bank1	3	135812572	G	t	INTRONIC
	Indel	Bank1	3	135812585	T	TG	INTRONIC
	SNP	Bank1	3	135812669	G	A	INTRONIC
	SNP	Bank1	3	135812723	A	G	INTRONIC
	SNP	Bank1	3	135812738	G	C	INTRONIC
	SNP	Bank1	3	135812755	T	C	INTRONIC
	SNP	Bank1	3	135812756	G	A	INTRONIC
	SNP	Bank1	3	135812759	A	g	INTRONIC
	Indel	Bank1	3	135812775	TA	T	INTRONIC
	SNP	Bank1	3	135812810	A	C	INTRONIC
	SNP	Bank1	3	135812848	C	T	INTRONIC
	SNP	Bank1	3	135812872	C	t	INTRONIC
	SNP	Bank1	3	135812882	G	c	INTRONIC
	Indel	Bank1	3	135812886	A	ATGTTT	INTRONIC
	SNP	Bank1	3	135812887	A	t	INTRONIC
	SNP	Bank1	3	135812905	A	C	INTRONIC
	SNP	Bank1	3	135812916	A	c	INTRONIC
	SNP	Bank1	3	135812917	T	c	INTRONIC
	Indel	Bank1	3	135812927	GA	GAAA	INTRONIC
	SNP	Bank1	3	135812939	T	a	INTRONIC
	SNP	Bank1	3	135812940	T	c	INTRONIC
	SNP	Bank1	3	135812982	T	A	INTRONIC
	SNP	Bank1	3	135813118	G	A	INTRONIC
	SNP	Bank1	3	135813164	G	A	INTRONIC
	SNP	Bank1	3	135813174	C	T	INTRONIC
	SNP	Bank1	3	135813227	T	C	INTRONIC
	SNP	Bank1	3	135813296	C	T	INTRONIC
	SNP	Bank1	3	135813775	G	a	INTRONIC
	SNP	Bank1	3	135813785	G	a	INTRONIC
	Indel	Bank1	3	135813789	TTTC	T	INTRONIC
	SNP	Bank1	3	135813831	C	T	INTRONIC
	SNP	Bank1	3	135813946	T	G	INTRONIC
	SNP	Bank1	3	135814003	C	G	INTRONIC
	Indel	Bank1	3	135814102	CAAG	C	INTRONIC
	SNP	Bank1	3	135814171	A	C	INTRONIC
	SNP	Bank1	3	135814215	C	T	INTRONIC
	SNP	Bank1	3	135814284	C	t	INTRONIC
	Indel	Bank1	3	135814286	T	TA	INTRONIC
	SNP	Bank1	3	135814372	A	G	INTRONIC
	SNP	Bank1	3	135814378	C	T	INTRONIC
	SNP	Bank1	3	135814399	G	A	INTRONIC
	Indel	Bank1	3	135814635	C	CA	INTRONIC
	SNP	Bank1	3	135814760	G	C	INTRONIC
	SNP	Bank1	3	135815176	C	G	INTRONIC
	SNP	Bank1	3	135815349	C	T	INTRONIC
	SNP	Bank1	3	135815359	T	C	INTRONIC
	SNP	Bank1	3	135815387	G	T	INTRONIC
	SNP	Bank1	3	135815437	T	C	INTRONIC
	Indel	Bank1	3	135815464	A	AT	INTRONIC
	SNP	Bank1	3	135815627	G	T	INTRONIC
	SNP	Bank1	3	135815653	A	G	INTRONIC
	SNP	Bank1	3	135815875	T	A	INTRONIC
	SNP	Bank1	3	135815977	C	T	INTRONIC
	SNP	Bank1	3	135816003	A	T	INTRONIC
	SNP	Bank1	3	135816026	A	G	INTRONIC
	SNP	Bank1	3	135816052	T	c	INTRONIC
	SV	Bank1	3	135816058	135816064	TE_INSERTION;3:135816068-135816069
	SNP	Bank1	3	135816062	A	t	INTRONIC
	SV	Bank1	3	135816069	135816064	TE_INSERTION;3:135816068-135816069
	SNP	Bank1	3	135816079	G	a	INTRONIC
	SNP	Bank1	3	135816112	C	A	INTRONIC
	SNP	Bank1	3	135816139	A	C	INTRONIC
	SNP	Bank1	3	135816140	T	C	INTRONIC
	SNP	Bank1	3	135816204	C	T	INTRONIC
	SNP	Bank1	3	135816216	A	G	INTRONIC
	SNP	Bank1	3	135816302	G	A	INTRONIC
	SNP	Bank1	3	135816339	G	A	INTRONIC
	Indel	Bank1	3	135816373	A	AT	INTRONIC
	SNP	Bank1	3	135816465	T	G	INTRONIC
	SNP	Bank1	3	135816493	A	G	INTRONIC
	SNP	Bank1	3	135816503	A	T	INTRONIC
	SNP	Bank1	3	135816510	C	T	INTRONIC
	SNP	Bank1	3	135816531	A	t	INTRONIC
	SNP	Bank1	3	135816540	G	c	INTRONIC
	Indel	Bank1	3	135816551	A	ATC	INTRONIC
	SNP	Bank1	3	135816593	C	t	INTRONIC
	SNP	Bank1	3	135816597	T	a	INTRONIC
	Indel	Bank1	3	135816620	G	GAT	INTRONIC
	SNP	Bank1	3	135816647	T	C	INTRONIC
	SNP	Bank1	3	135816685	G	A	INTRONIC
	SNP	Bank1	3	135816702	C	G	INTRONIC
	SNP	Bank1	3	135816728	T	G	INTRONIC
	SNP	Bank1	3	135816838	C	A	INTRONIC
	SNP	Bank1	3	135816845	C	T	INTRONIC
	SNP	Bank1	3	135816846	A	G	INTRONIC
	SNP	Bank1	3	135816886	A	G	INTRONIC
	Indel	Bank1	3	135816922	ATTT	ATT	INTRONIC
	SNP	Bank1	3	135817264	A	G	INTRONIC
	Indel	Bank1	3	135817379	AAT	A	INTRONIC
	SNP	Bank1	3	135817558	C	G	INTRONIC
	SNP	Bank1	3	135817754	A	C	INTRONIC
	SNP	Bank1	3	135817801	T	C	INTRONIC
	SNP	Bank1	3	135817920	C	T	INTRONIC
	SNP	Bank1	3	135818112	G	C	INTRONIC
	SNP	Bank1	3	135818313	G	C	INTRONIC
	SNP	Bank1	3	135818425	T	C	INTRONIC
	SNP	Bank1	3	135818461	T	C	INTRONIC
	SNP	Bank1	3	135818680	T	C	INTRONIC
	SNP	Bank1	3	135819342	T	C	INTRONIC
	SNP	Bank1	3	135819465	C	T	INTRONIC
	SNP	Bank1	3	135819550	G	A	INTRONIC
	SNP	Bank1	3	135820598	G	a	INTRONIC
	SNP	Bank1	3	135820605	A	G	INTRONIC
	SNP	Bank1	3	135820732	T	A	INTRONIC
	Indel	Bank1	3	135820770	T	TA	INTRONIC
	SNP	Bank1	3	135821448	C	A	INTRONIC
	SNP	Bank1	3	135821570	T	C	INTRONIC
	SNP	Bank1	3	135821571	C	A	INTRONIC
	SNP	Bank1	3	135822060	C	T	INTRONIC
	SNP	Bank1	3	135822227	G	A	INTRONIC
	SNP	Bank1	3	135822264	C	A	INTRONIC
	SNP	Bank1	3	135823172	G	A	INTRONIC
	SNP	Bank1	3	135823660	G	A	INTRONIC
	SNP	Bank1	3	135824200	C	G	INTRONIC
	SNP	Bank1	3	135824680	G	T	INTRONIC
	SNP	Bank1	3	135824869	C	t	INTRONIC
	SNP	Bank1	3	135826030	C	T	INTRONIC
	SNP	Bank1	3	135826209	C	T	INTRONIC
	SNP	Bank1	3	135826221	T	C	INTRONIC
	SNP	Bank1	3	135828945	G	a	INTRONIC
	SNP	Bank1	3	135829193	G	A	INTRONIC
	SNP	Bank1	3	135829194	A	G	INTRONIC
	SNP	Bank1	3	135829845	G	C	INTRONIC
	SNP	Bank1	3	135830131	C	a	INTRONIC
	SNP	Bank1	3	135830506	T	G	INTRONIC
	SNP	Bank1	3	135830794	C	G	INTRONIC
	SNP	Bank1	3	135830855	A	G	INTRONIC
	SNP	Bank1	3	135831274	A	T	INTRONIC
	SNP	Bank1	3	135831459	T	A	INTRONIC
	SNP	Bank1	3	135831565	A	G	INTRONIC
	SNP	Bank1	3	135831594	T	C	INTRONIC
	Indel	Bank1	3	135831613	GAA	G	INTRONIC
	SNP	Bank1	3	135831655	G	A	INTRONIC
	SNP	Bank1	3	135831916	A	G	INTRONIC
	Indel	Bank1	3	135832442	TA	T	INTRONIC
	SNP	Bank1	3	135833127	T	A	INTRONIC
	SNP	Bank1	3	135833170	C	T	INTRONIC
	Indel	Bank1	3	135833687	TTCTC	TTCTCTC	INTRONIC
	Indel	Bank1	3	135833729	G	GTA	INTRONIC
	SNP	Bank1	3	135833731	G	a	INTRONIC
	SNP	Bank1	3	135833772	C	t	INTRONIC
	SNP	Bank1	3	135833780	T	c	INTRONIC
	SNP	Bank1	3	135834521	T	C	INTRONIC
	SNP	Bank1	3	135834730	T	A	INTRONIC
	SNP	Bank1	3	135834777	T	A	INTRONIC
	SNP	Bank1	3	135835439	G	A	INTRONIC
	SNP	Bank1	3	135835456	A	G	INTRONIC
	SNP	Bank1	3	135835483	A	G	INTRONIC
	SNP	Bank1	3	135835630	G	T	INTRONIC
	Indel	Bank1	3	135835742	AACACACAC	A	INTRONIC
	SNP	Bank1	3	135835782	C	t	INTRONIC
	SNP	Bank1	3	135836411	T	A	INTRONIC
	Indel	Bank1	3	135836477	G	GT	INTRONIC
	SNP	Bank1	3	135836553	C	T	INTRONIC
	Indel	Bank1	3	135836699	T	TTAA	INTRONIC
	SV	Bank1	3	135836747	135840304	DELETION;3:135836747-135843857
	SV	Bank1	3	135843860	135840304	DELETION;3:135836747-135843857
	SNP	Bank1	3	135844275	T	C	INTRONIC
	SNP	Bank1	3	135844493	T	C	INTRONIC
	SNP	Bank1	3	135845843	C	t	INTRONIC
	Indel	Bank1	3	135847255	TA	T	INTRONIC
	SNP	Bank1	3	135847287	A	T	INTRONIC
	SNP	Bank1	3	135847423	T	C	INTRONIC
	SNP	Bank1	3	135847779	T	C	INTRONIC
	SNP	Bank1	3	135849675	C	T	INTRONIC
	SNP	Bank1	3	135850270	C	A	INTRONIC
	SNP	Bank1	3	135852164	G	A	INTRONIC
	SNP	Bank1	3	135854276	A	G	INTRONIC
	SNP	Bank1	3	135854739	T	C	INTRONIC
	SNP	Bank1	3	135855043	T	C	INTRONIC
	SNP	Bank1	3	135855939	G	c	INTRONIC
	SNP	Bank1	3	135856618	A	C	INTRONIC
	Indel	Bank1	3	135857596	GTTTT	GTT	INTRONIC
	SNP	Bank1	3	135857836	T	c	INTRONIC
	Indel	Bank1	3	135859294	G	GCT	INTRONIC
	SNP	Bank1	3	135859341	C	t	INTRONIC
	SNP	Bank1	3	135859343	T	c	INTRONIC
	SNP	Bank1	3	135859344	C	t	INTRONIC
	SNP	Bank1	3	135859377	T	c	INTRONIC
	SNP	Bank1	3	135859379	T	c	INTRONIC
	SNP	Bank1	3	135859404	A	t	INTRONIC
	SNP	Bank1	3	135859406	A	t	INTRONIC
	SNP	Bank1	3	135859408	A	T	INTRONIC
	SNP	Bank1	3	135859808	G	C	INTRONIC
	SNP	Bank1	3	135860053	C	A	INTRONIC
	SNP	Bank1	3	135860411	C	T	INTRONIC
	SNP	Bank1	3	135860588	T	c	INTRONIC
	SNP	Bank1	3	135862140	T	G	INTRONIC
	SNP	Bank1	3	135862188	A	G	INTRONIC
	SNP	Bank1	3	135862292	G	A	INTRONIC
	SNP	Bank1	3	135862675	T	a	INTRONIC
	SNP	Bank1	3	135862677	T	a	INTRONIC
	SNP	Bank1	3	135862679	T	a	INTRONIC
	SNP	Bank1	3	135863308	G	t	INTRONIC
	SNP	Bank1	3	135863420	A	G	INTRONIC
	SNP	Bank1	3	135863431	G	A	INTRONIC
	SNP	Bank1	3	135863512	T	C	INTRONIC
	SNP	Bank1	3	135863518	G	A	INTRONIC
	SNP	Bank1	3	135863568	C	G	INTRONIC
	SNP	Bank1	3	135863899	T	A	INTRONIC
	SNP	Bank1	3	135864114	C	T	INTRONIC
	Indel	Bank1	3	135864698	CT	C	INTRONIC
	SNP	Bank1	3	135864708	T	c	INTRONIC
	SNP	Bank1	3	135868087	A	G	INTRONIC
	SNP	Bank1	3	135868500	G	A	INTRONIC
	SNP	Bank1	3	135868920	T	c	INTRONIC
	SNP	Bank1	3	135868922	C	t	INTRONIC
	SNP	Bank1	3	135869075	C	T	INTRONIC
	Indel	Bank1	3	135869198	ATTTT	ATTTTTTTTT	INTRONIC
	SNP	Bank1	3	135869307	C	A	INTRONIC
	SNP	Bank1	3	135871988	G	T	INTRONIC
	SNP	Bank1	3	135872375	A	G	INTRONIC
	SNP	Bank1	3	135872376	C	T	INTRONIC
	SNP	Bank1	3	135872377	A	G	INTRONIC
	SNP	Bank1	3	135872406	T	G	INTRONIC
	SNP	Bank1	3	135872511	T	A	INTRONIC
	Indel	Bank1	3	135872551	AC	A	INTRONIC
	SNP	Bank1	3	135872553	T	a	INTRONIC
	SNP	Bank1	3	135872572	A	G	INTRONIC
	SNP	Bank1	3	135872603	C	T	INTRONIC
	SNP	Bank1	3	135872608	T	G	INTRONIC
	SNP	Bank1	3	135872725	C	T	INTRONIC
	SNP	Bank1	3	135872735	G	C	INTRONIC
	SNP	Bank1	3	135872762	G	A	INTRONIC
	SNP	Bank1	3	135872798	C	t	INTRONIC
	Indel	Bank1	3	135872812	GC	G	INTRONIC
	SNP	Bank1	3	135872843	C	T	INTRONIC
	SNP	Bank1	3	135872909	T	G	INTRONIC
	SNP	Bank1	3	135873024	A	G	INTRONIC
	SNP	Bank1	3	135873071	T	C	INTRONIC
	SNP	Bank1	3	135873082	C	T	INTRONIC
	SNP	Bank1	3	135873118	T	G	INTRONIC
	SNP	Bank1	3	135873119	G	t	INTRONIC
	SNP	Bank1	3	135873123	T	g	INTRONIC
	SNP	Bank1	3	135873126	G	t	INTRONIC
	SNP	Bank1	3	135873132	A	T	INTRONIC
	SNP	Bank1	3	135873135	A	T	INTRONIC
	SNP	Bank1	3	135873266	T	C	INTRONIC
	SNP	Bank1	3	135873311	A	G	INTRONIC
	SNP	Bank1	3	135873334	A	G	INTRONIC
	SNP	Bank1	3	135873464	G	A	INTRONIC
	SNP	Bank1	3	135873476	T	G	INTRONIC
	SNP	Bank1	3	135873490	C	T	INTRONIC
	SNP	Bank1	3	135873522	G	C	INTRONIC
	SNP	Bank1	3	135873539	A	G	INTRONIC
	SNP	Bank1	3	135873540	A	G	INTRONIC
	SNP	Bank1	3	135873543	G	A	INTRONIC
	SNP	Bank1	3	135873546	G	T	INTRONIC
	SNP	Bank1	3	135873566	A	g	INTRONIC
	SNP	Bank1	3	135873569	G	a	INTRONIC
	Indel	Bank1	3	135873578	G	GGGGAT	INTRONIC
	SNP	Bank1	3	135873618	T	C	INTRONIC
	SNP	Bank1	3	135873647	G	a	INTRONIC
	Indel	Bank1	3	135873668	AATAATG	A	INTRONIC
	SNP	Bank1	3	135873674	G	a	INTRONIC
	SNP	Bank1	3	135873693	A	g	INTRONIC
	SNP	Bank1	3	135873723	A	G	INTRONIC
	SNP	Bank1	3	135873727	A	G	INTRONIC
	SNP	Bank1	3	135873854	A	T	INTRONIC
	SNP	Bank1	3	135873886	T	C	INTRONIC
	SNP	Bank1	3	135874293	T	C	INTRONIC
	SNP	Bank1	3	135874306	C	T	INTRONIC
	SNP	Bank1	3	135874333	T	C	INTRONIC
	SNP	Bank1	3	135874383	T	C	INTRONIC
	SNP	Bank1	3	135874453	G	A	INTRONIC
	SNP	Bank1	3	135874560	C	A	INTRONIC
	SNP	Bank1	3	135874612	C	T	INTRONIC
	SNP	Bank1	3	135874640	C	T	INTRONIC
	SNP	Bank1	3	135874700	C	A	INTRONIC
	SNP	Bank1	3	135874716	C	A	INTRONIC
	Indel	Bank1	3	135874771	TAAAACAAAACAAAACAAAAC	T	INTRONIC
	Indel	Bank1	3	135874842	G	GTCT	INTRONIC
	SNP	Bank1	3	135874910	A	G	INTRONIC
	SNP	Bank1	3	135874916	T	A	INTRONIC
	SNP	Bank1	3	135875015	C	T	INTRONIC
	SNP	Bank1	3	135875016	G	A	INTRONIC
	SNP	Bank1	3	135875091	G	A	INTRONIC
	SNP	Bank1	3	135875236	A	C	INTRONIC
	SNP	Bank1	3	135875270	G	T	INTRONIC
	SNP	Bank1	3	135875369	G	A	INTRONIC
	SNP	Bank1	3	135875374	G	A	INTRONIC
	SNP	Bank1	3	135875378	G	A	INTRONIC
	SNP	Bank1	3	135875382	T	C	INTRONIC
	SNP	Bank1	3	135875415	A	G	INTRONIC
	SNP	Bank1	3	135875434	G	A	INTRONIC
	SNP	Bank1	3	135875440	A	G	INTRONIC
	SNP	Bank1	3	135875460	C	T	INTRONIC
	SNP	Bank1	3	135875461	T	G	INTRONIC
	SNP	Bank1	3	135875467	T	C	INTRONIC
	SNP	Bank1	3	135875661	T	C	INTRONIC
	SNP	Bank1	3	135875743	C	T	INTRONIC
	Indel	Bank1	3	135875976	G	GA	INTRONIC
	SNP	Bank1	3	135876084	G	a	INTRONIC
	Indel	Bank1	3	135876095	C	CT	INTRONIC
	SNP	Bank1	3	135876132	T	C	INTRONIC
	SNP	Bank1	3	135876152	C	G	INTRONIC
	SNP	Bank1	3	135876197	T	G	INTRONIC
	Indel	Bank1	3	135876231	C	CTT	INTRONIC
	SNP	Bank1	3	135876239	A	t	INTRONIC
	SNP	Bank1	3	135876285	C	A	INTRONIC
	SNP	Bank1	3	135876303	T	C	INTRONIC
	SNP	Bank1	3	135876384	A	C	INTRONIC
	SNP	Bank1	3	135876409	A	T	INTRONIC
	SNP	Bank1	3	135876410	C	T	INTRONIC
	SNP	Bank1	3	135876462	G	A	INTRONIC
	SNP	Bank1	3	135876472	T	C	INTRONIC
	SNP	Bank1	3	135876873	G	A	NON_SYNONYMOUS_CODING
	SNP	Bank1	3	135876874	C	T	NON_SYNONYMOUS_CODING
	SNP	Bank1	3	135877049	G	c	INTRONIC
	Indel	Bank1	3	135877053	T	TATACGCAA	INTRONIC
	SNP	Bank1	3	135877062	A	t	INTRONIC
	SNP	Bank1	3	135877207	G	T	INTRONIC
	SNP	Bank1	3	135877264	C	T	INTRONIC
	SNP	Bank1	3	135877310	A	G	INTRONIC
	SNP	Bank1	3	135877413	A	G	INTRONIC
	Indel	Bank1	3	135877432	AT	ATTT	INTRONIC
	SNP	Bank1	3	135877489	A	G	INTRONIC
	SNP	Bank1	3	135877504	T	C	INTRONIC
	SNP	Bank1	3	135877557	C	T	INTRONIC
	SNP	Bank1	3	135877819	A	G	INTRONIC
	SNP	Bank1	3	135877872	C	G	INTRONIC
	SNP	Bank1	3	135878086	C	G	INTRONIC
	SNP	Bank1	3	135878087	T	G	INTRONIC
	SNP	Bank1	3	135878175	C	T	INTRONIC
	SNP	Bank1	3	135878200	T	C	INTRONIC
	SNP	Bank1	3	135878319	C	A	INTRONIC
	SNP	Bank1	3	135878332	C	T	INTRONIC
	SNP	Bank1	3	135878382	A	G	INTRONIC
	SNP	Bank1	3	135878556	C	T	INTRONIC
	SNP	Bank1	3	135878631	A	G	INTRONIC
	SNP	Bank1	3	135878650	G	A	INTRONIC
	SNP	Bank1	3	135878651	T	C	INTRONIC
	SNP	Bank1	3	135878672	C	T	INTRONIC
	SNP	Bank1	3	135878907	G	T	INTRONIC
	SNP	Bank1	3	135878952	A	C	INTRONIC
	SNP	Bank1	3	135878983	A	C	INTRONIC
	SNP	Bank1	3	135879020	A	G	INTRONIC
	SNP	Bank1	3	135879308	G	A	INTRONIC
	SNP	Bank1	3	135879328	A	C	INTRONIC
	SNP	Bank1	3	135879329	G	A	INTRONIC
	SNP	Bank1	3	135879382	G	A	INTRONIC
	SNP	Bank1	3	135879407	T	C	INTRONIC
	SNP	Bank1	3	135879408	G	C	INTRONIC
	SNP	Bank1	3	135879451	G	A	INTRONIC
	SNP	Bank1	3	135879521	T	C	INTRONIC
	Indel	Bank1	3	135879550	T	TG	INTRONIC
	SNP	Bank1	3	135879558	A	g	INTRONIC
	SNP	Bank1	3	135879589	C	A	INTRONIC
	SNP	Bank1	3	135879637	A	T	INTRONIC
	SNP	Bank1	3	135879683	C	T	INTRONIC
	SNP	Bank1	3	135879703	G	a	INTRONIC
	SNP	Bank1	3	135879726	G	a	INTRONIC
	SNP	Bank1	3	135879730	G	a	INTRONIC
	SNP	Bank1	3	135879734	G	a	INTRONIC
	SNP	Bank1	3	135879812	T	C	INTRONIC
	SNP	Bank1	3	135879828	T	A	INTRONIC
	Indel	Bank1	3	135879865	ACT	A	INTRONIC
	SNP	Bank1	3	135879868	C	g	INTRONIC
	SNP	Bank1	3	135879882	C	T	INTRONIC
	Indel	Bank1	3	135879955	A	AT	INTRONIC
	SNP	Bank1	3	135880049	G	A	INTRONIC
	SNP	Bank1	3	135880379	C	T	INTRONIC
	SNP	Bank1	3	135880451	C	G	INTRONIC
	SNP	Bank1	3	135880453	A	C	INTRONIC
	SNP	Bank1	3	135880540	A	G	INTRONIC
	SNP	Bank1	3	135880574	C	T	INTRONIC
	SNP	Bank1	3	135880643	C	T	INTRONIC
	SNP	Bank1	3	135880715	A	C	INTRONIC
	SNP	Bank1	3	135880776	C	A	INTRONIC
	SNP	Bank1	3	135880805	T	C	INTRONIC
	SNP	Bank1	3	135880984	T	C	INTRONIC
	Indel	Bank1	3	135881052	A	AT	INTRONIC
	SNP	Bank1	3	135881056	C	t	INTRONIC
	SNP	Bank1	3	135881090	G	T	INTRONIC
	SNP	Bank1	3	135881103	T	A	INTRONIC
	SNP	Bank1	3	135881104	T	G	INTRONIC
	SNP	Bank1	3	135881106	A	C	INTRONIC
	SNP	Bank1	3	135881195	C	T	INTRONIC
	SNP	Bank1	3	135881282	G	A	INTRONIC
	SNP	Bank1	3	135881288	A	c	INTRONIC
	SNP	Bank1	3	135881289	C	t	INTRONIC
	SNP	Bank1	3	135881293	C	t	INTRONIC
	SNP	Bank1	3	135881355	A	T	INTRONIC
	SNP	Bank1	3	135881356	G	A	INTRONIC
	SNP	Bank1	3	135881364	A	G	INTRONIC
	SNP	Bank1	3	135881367	C	T	INTRONIC
	SNP	Bank1	3	135881390	G	C	INTRONIC
	SNP	Bank1	3	135881391	C	G	INTRONIC
	SNP	Bank1	3	135881484	T	C	INTRONIC
	SNP	Bank1	3	135881549	A	G	INTRONIC
	SNP	Bank1	3	135881719	T	C	INTRONIC
	SNP	Bank1	3	135881803	G	A	INTRONIC
	Indel	Bank1	3	135882003	GGACT	G	INTRONIC
	SNP	Bank1	3	135882028	T	G	INTRONIC
	SNP	Bank1	3	135882057	T	G	INTRONIC
	SNP	Bank1	3	135882058	G	C	INTRONIC
	SNP	Bank1	3	135882256	C	G	INTRONIC
	SNP	Bank1	3	135882257	T	C	INTRONIC
	SNP	Bank1	3	135882268	G	A	INTRONIC
	Indel	Bank1	3	135882360	CAAA	CAA	INTRONIC
	SNP	Bank1	3	135882534	A	G	INTRONIC
	SNP	Bank1	3	135882541	T	C	INTRONIC
	SNP	Bank1	3	135882710	T	G	INTRONIC
	SNP	Bank1	3	135882760	C	T	INTRONIC
	SNP	Bank1	3	135882806	G	C	INTRONIC
	SNP	Bank1	3	135882862	C	G	INTRONIC
	SNP	Bank1	3	135883163	A	G	INTRONIC
	SNP	Bank1	3	135883172	G	C	INTRONIC
	SNP	Bank1	3	135883178	T	A	INTRONIC
	Indel	Bank1	3	135883306	C	CT	INTRONIC
	SNP	Bank1	3	135883323	C	A	INTRONIC
	SNP	Bank1	3	135883377	G	A	INTRONIC
	Indel	Bank1	3	135883400	GGGGA	G	INTRONIC
	SNP	Bank1	3	135883404	A	g	INTRONIC
	SNP	Bank1	3	135883410	C	t	INTRONIC
	SNP	Bank1	3	135883432	G	A	INTRONIC
	SNP	Bank1	3	135883461	G	A	INTRONIC
	SNP	Bank1	3	135883508	A	T	INTRONIC
	Indel	Bank1	3	135883539	T	TA	INTRONIC
	SNP	Bank1	3	135883577	T	C	INTRONIC
	SNP	Bank1	3	135883600	G	A	INTRONIC
	SNP	Bank1	3	135883637	A	G	INTRONIC
	SNP	Bank1	3	135883654	A	G	INTRONIC
	SNP	Bank1	3	135883686	C	T	INTRONIC
	SNP	Bank1	3	135883706	C	A	INTRONIC
	SNP	Bank1	3	135883789	T	G	INTRONIC
	SNP	Bank1	3	135883917	A	G	INTRONIC
	SNP	Bank1	3	135883976	T	C	INTRONIC
	SNP	Bank1	3	135884026	G	A	INTRONIC
	SNP	Bank1	3	135884109	A	C	INTRONIC
	SNP	Bank1	3	135884113	T	C	INTRONIC
	SNP	Bank1	3	135884200	T	C	INTRONIC
	SNP	Bank1	3	135884243	C	T	INTRONIC
	SNP	Bank1	3	135884244	A	G	INTRONIC
	SNP	Bank1	3	135884272	A	G	INTRONIC
	SNP	Bank1	3	135884297	T	C	INTRONIC
	SNP	Bank1	3	135884363	A	T	INTRONIC
	SNP	Bank1	3	135884422	T	C	INTRONIC
	SNP	Bank1	3	135884509	T	G	INTRONIC
	SNP	Bank1	3	135884536	A	G	INTRONIC
	SNP	Bank1	3	135884625	T	C	INTRONIC
	Indel	Bank1	3	135884923	CA	CAAA	INTRONIC
	SNP	Bank1	3	135884969	A	C	INTRONIC
	SNP	Bank1	3	135884986	C	T	INTRONIC
	SNP	Bank1	3	135885629	A	G	INTRONIC
	SNP	Bank1	3	135886607	C	A	INTRONIC
	Indel	Bank1	3	135886777	TACAC	TACACACAC	INTRONIC
	SNP	Bank1	3	135888034	G	T	INTRONIC
	SNP	Bank1	3	135889353	A	G	INTRONIC
	SNP	Bank1	3	135890031	C	T	INTRONIC
	SNP	Bank1	3	135890110	T	C	INTRONIC
	SNP	Bank1	3	135890199	T	C	INTRONIC
	SNP	Bank1	3	135890719	A	G	INTRONIC
	SNP	Bank1	3	135890843	G	A	INTRONIC
	SNP	Bank1	3	135891008	A	G	INTRONIC
	SNP	Bank1	3	135891017	C	T	INTRONIC
	SNP	Bank1	3	135891024	C	G	INTRONIC
	SNP	Bank1	3	135891037	C	T	INTRONIC
	SNP	Bank1	3	135891038	T	A	INTRONIC
	SNP	Bank1	3	135891043	G	A	INTRONIC
	SNP	Bank1	3	135891060	T	C	INTRONIC
	SNP	Bank1	3	135891846	T	C	INTRONIC
	SNP	Bank1	3	135892103	C	A	INTRONIC
	SNP	Bank1	3	135892308	C	A	INTRONIC
	Indel	Bank1	3	135892722	CAA	CA	INTRONIC
	SNP	Bank1	3	135892884	C	G	INTRONIC
	SNP	Bank1	3	135893077	T	C	INTRONIC
	SNP	Bank1	3	135893666	C	T	INTRONIC
	SNP	Bank1	3	135894118	G	C	INTRONIC
	SNP	Bank1	3	135894790	T	G	INTRONIC
	SNP	Bank1	3	135896197	C	A	INTRONIC
	SNP	Bank1	3	135896916	T	G	INTRONIC
	SNP	Bank1	3	135897800	A	G	INTRONIC
	SNP	Bank1	3	135898501	T	C	INTRONIC
	SNP	Bank1	3	135898716	T	C	INTRONIC
	Indel	Bank1	3	135898922	C	CTCTGTT	INTRONIC
	SNP	Bank1	3	135899023	C	t	INTRONIC
	SNP	Bank1	3	135899028	G	c	INTRONIC
	SNP	Bank1	3	135899495	A	G	INTRONIC
	SNP	Bank1	3	135899530	T	C	INTRONIC
	SNP	Bank1	3	135899604	C	A	INTRONIC
	SNP	Bank1	3	135899747	C	T	INTRONIC
	SNP	Bank1	3	135899910	G	A	INTRONIC
	SNP	Bank1	3	135900065	A	G	INTRONIC
	SNP	Bank1	3	135900413	C	T	INTRONIC
	SNP	Bank1	3	135900975	T	G	INTRONIC
	Indel	Bank1	3	135901007	AT	A	INTRONIC
	Indel	Bank1	3	135901189	CAAT	C	INTRONIC
	SNP	Bank1	3	135901517	T	C	INTRONIC
	SNP	Bank1	3	135901606	A	G	INTRONIC
	SNP	Bank1	3	135901707	G	A	INTRONIC
	SNP	Bank1	3	135901920	T	C	INTRONIC
	SNP	Bank1	3	135901972	T	C	INTRONIC
	SNP	Bank1	3	135902055	T	C	INTRONIC
	Indel	Bank1	3	135902173	GGAA	G	INTRONIC
	SNP	Bank1	3	135902175	A	g	INTRONIC
	SNP	Bank1	3	135902176	A	g	INTRONIC
	SNP	Bank1	3	135902319	C	T	INTRONIC
	SNP	Bank1	3	135902426	A	T	INTRONIC
	SNP	Bank1	3	135902552	C	T	INTRONIC
	SNP	Bank1	3	135902579	T	C	INTRONIC
	SNP	Bank1	3	135902719	T	C	INTRONIC
	SNP	Bank1	3	135903161	C	T	INTRONIC
	SNP	Bank1	3	135903321	C	T	INTRONIC
	SNP	Bank1	3	135903356	T	C	INTRONIC
	SNP	Bank1	3	135903383	G	A	INTRONIC
	SNP	Bank1	3	135903791	G	C	INTRONIC
	SNP	Bank1	3	135903800	C	T	INTRONIC
	SNP	Bank1	3	135903828	A	C	INTRONIC
	SNP	Bank1	3	135903971	C	G	INTRONIC
	Indel	Bank1	3	135904110	AT	A	INTRONIC
	SNP	Bank1	3	135904227	A	T	INTRONIC
	SNP	Bank1	3	135904270	A	T	INTRONIC
	Indel	Bank1	3	135904369	TACAAG	T	INTRONIC
	Indel	Bank1	3	135904477	CAG	C	INTRONIC
	SNP	Bank1	3	135904530	G	A	INTRONIC
	SNP	Bank1	3	135904597	A	G	INTRONIC
	SNP	Bank1	3	135904780	G	A	INTRONIC
	SNP	Bank1	3	135905140	C	T	INTRONIC
	SNP	Bank1	3	135905530	T	C	INTRONIC
	SNP	Bank1	3	135905541	A	T	INTRONIC
	SNP	Bank1	3	135905605	C	T	INTRONIC
	SNP	Bank1	3	135905647	T	C	INTRONIC
	SNP	Bank1	3	135906263	T	c	INTRONIC
	SNP	Bank1	3	135906264	G	c	INTRONIC
	SNP	Bank1	3	135906266	C	t	INTRONIC
	SNP	Bank1	3	135906280	C	a	INTRONIC
	SNP	Bank1	3	135906309	G	c	INTRONIC
	SNP	Bank1	3	135906328	T	c	INTRONIC
	SNP	Bank1	3	135906358	T	C	INTRONIC
	SNP	Bank1	3	135906400	T	C	INTRONIC
	Indel	Bank1	3	135906540	A	AT	INTRONIC
	SNP	Bank1	3	135906615	C	T	INTRONIC
	SNP	Bank1	3	135906950	T	C	INTRONIC
	SNP	Bank1	3	135907082	T	G	INTRONIC
	SNP	Bank1	3	135907132	T	C	INTRONIC
	SNP	Bank1	3	135907142	T	C	INTRONIC
	SNP	Bank1	3	135907229	G	C	INTRONIC
	SNP	Bank1	3	135907279	G	A	INTRONIC
	SNP	Bank1	3	135907635	T	C	INTRONIC
	SNP	Bank1	3	135907760	A	G	INTRONIC
	SNP	Bank1	3	135907766	G	T	INTRONIC
	SNP	Bank1	3	135907865	T	A	INTRONIC
	SNP	Bank1	3	135907874	T	C	INTRONIC
	SNP	Bank1	3	135908024	T	C	INTRONIC
	SNP	Bank1	3	135908039	G	A	INTRONIC
	SNP	Bank1	3	135908174	C	T	INTRONIC
	SNP	Bank1	3	135908403	C	T	INTRONIC
	Indel	Bank1	3	135908544	C	CACACACACACAA	INTRONIC
	SNP	Bank1	3	135908746	G	t	INTRONIC
	Indel	Bank1	3	135908751	G	GT	INTRONIC
	SNP	Bank1	3	135908810	T	C	INTRONIC
	SNP	Bank1	3	135908932	A	G	INTRONIC
	SNP	Bank1	3	135909221	A	g	INTRONIC
	SNP	Bank1	3	135909239	A	g	INTRONIC
	SNP	Bank1	3	135909488	T	C	INTRONIC
	SNP	Bank1	3	135909658	T	A	INTRONIC
	SNP	Bank1	3	135909770	A	G	INTRONIC
	SNP	Bank1	3	135910339	A	G	INTRONIC
	SNP	Bank1	3	135910853	C	T	INTRONIC
	SNP	Bank1	3	135911241	A	C	INTRONIC
	SNP	Bank1	3	135911282	G	A	INTRONIC
	SNP	Bank1	3	135911335	C	t	INTRONIC
	SNP	Bank1	3	135911369	G	c	INTRONIC
	SNP	Bank1	3	135911371	G	c	INTRONIC
	SNP	Bank1	3	135913450	G	A	INTRONIC
	Indel	Bank1	3	135913532	CTTTT	CT	INTRONIC
	SNP	Bank1	3	135913545	T	g	INTRONIC
	SNP	Bank1	3	135913546	T	g	INTRONIC
	Indel	Bank1	3	135913612	ACCCCC	ACCCCCC	INTRONIC
	SNP	Bank1	3	135913716	G	T	INTRONIC
	SNP	Bank1	3	135913870	T	C	INTRONIC
	SNP	Bank1	3	135913871	T	A	INTRONIC
	SNP	Bank1	3	135914050	G	T	INTRONIC
	SNP	Bank1	3	135915676	C	A	INTRONIC
	SNP	Bank1	3	135916054	G	A	INTRONIC
	SNP	Bank1	3	135916064	C	T	INTRONIC
	SNP	Bank1	3	135916077	C	T	INTRONIC
	SNP	Bank1	3	135917784	T	C	INTRONIC
	SNP	Bank1	3	135918144	T	A	INTRONIC
	SNP	Bank1	3	135918693	G	T	INTRONIC
	SNP	Bank1	3	135918870	A	G	INTRONIC
	SNP	Bank1	3	135920204	A	T	INTRONIC
	SNP	Bank1	3	135920797	C	T	INTRONIC
	Indel	Bank1	3	135921036	GA	G	INTRONIC
	SNP	Bank1	3	135921295	C	T	INTRONIC
	Indel	Bank1	3	135921534	T	TG	INTRONIC
	SNP	Bank1	3	135921535	T	c	INTRONIC
	SNP	Bank1	3	135921537	T	c	INTRONIC
	SNP	Bank1	3	135921804	A	C	INTRONIC
	SNP	Bank1	3	135921822	A	G	INTRONIC
	SNP	Bank1	3	135921937	G	A	INTRONIC
	SNP	Bank1	3	135922099	G	A	INTRONIC
	SNP	Bank1	3	135922340	C	t	INTRONIC
	Indel	Bank1	3	135922691	TAAA	TAA	INTRONIC
	SNP	Bank1	3	135924364	C	A	INTRONIC
	SNP	Bank1	3	135924899	G	A	INTRONIC
	Distal marker	rs30215915	3	135924913
	(Type of polymorphisms indicated with individual allele for each strain using Sanger [36] and in house datasets.
	For large structural variant calls (SV, >100bp), beginning and end of sequence is indicated at each respective position
	(i.e. 2 entries per polymorphic change) where the average middle position is indicated in B6 and the polymorphic
	change is given for A/J. Additional abbreviations were used for single nucleotide polymorphisms (SNP), short indels
	(indel, <100bp) and transposable element (TE).)
