# Supplementary material for: Positional Mapping and Candidate Gene Analysis of the Mouse Ccs3 Locus That Regulates Differential Susceptibility to Carcinogen-Induced Colorectal Cancer
Source: PLoS One. 2013 Mar 14;8(3):e58733. doi: 10.1371/journal.pone.0058733 (PMC3597735; doi:10.1371/journal.pone.0058733)
Supplement: Table S2 — List of primers used for sequencing Nfkb1 130 kb genomic region. (XLS) [file pone.0058733.s002.xls]

## Sheet: snp_only_seqs.txt
		Supplementary Table 2: List of primers used for sequencing Nfkb1 130kb genomic region
		Primer name	5’- Primer sequence - 3'
		PSMP1900231-FWD	CTTTAAATGTGTGGAGCCCAATTCTGCGGTAT
		PSMP1900231-RVS	GCGCATGCTGTCTGTGTCTATGAAGGATAACA
		PSMP1900232-FWD	TTGTAGTGAAGGCAGTTCCCAAAGGTAATAGC
		PSMP1900232-RVS	CGTGATCACCAAGCAGGAAGATGTAGTAGA
		PSMP1900233-FWD	GGATTTAGGTCAAGATCACAAGTACGCCTTT
		PSMP1900233-RVS	TTAACTGGCATTGTCGTTTATCCTATAATCGG
		PSMP1900234-FWDA	TCTTGTACTGTGTAGGATAAGACCAGCGGTTA
		PSMP1900234-RVSA	GCAGTCTAGGGTAAAGGGTCAATATCCAGTTA
		PSMP1900235-FWDA	GTACGTACCTTTCTGAACCTTGTCACAGAGAA
		PSMP1900235-RVSA	ATTATGGGCTGAGAGAGGATGAGTTTAGTTTTG
		PSMP1900236-FWD	CGAGACAAGCTGAAGTCCACGAGAACT
		PSMP1900236-RVS	AAGGGCTAGAAATGTCACACATGCTTATCTGA
		PSMP1900237-FWDA	CGACTCTTAGTCTCTTTCTGGSAAGTCATCACA
		PSMP1900237-RVSA	GAGGTAACACATGATGTCATAGGAAACTCACA
		PSMP1900238-FWD	TGAGCACAGCACGGAACGACATGGCCTTAAAT
		PSMP1900238-RVS	TGACACATGAGTCTGAGGACGGCTCGGATCA
		PSMP1900239-FWD	AAATACAAAGCAAGCCAAATACTGAAGTTATG
		PSMP1900239-RVS	CGAGTGTTCCTTGAGCTTCTGTAGTACCT
		PSMP1900240-FWD	TCAACTCCAACCGCACTTCACAGACGTAA
		PSMP1900240-RVS	CACAGGGCTTGGAAATGTAGGTGATTGGTAGA
		PSMP1900241-FWD	AAACCTTGAACTGAGTTGGCGAGTGTTCTACC
		PSMP1900241-RVS	GCTACGATCTCGAAATTCCTGTCCGCTCTA
		PSMP1900242-FWD	CCATAGAGCGGACAGGAATTTCGAGATCGTAG
		PSMP1900242-RVS	GGACTGTATGTATGATCCAGCCCTGCCGAATA
		FRAGN41-1-FWD	AGTACATGGCCAAGGACGAC
		FRAGN41-1-RVS	TGCCATCTTGATGGGCTAGT
		FRAGN41-2-FWD	CAGGGTCATGTTGAGAGCTG
		FRAGN41-2-RVS	CCATTGGGACAAATCACAGA
		FRAGN41-3-FWD	AGAATGGTGCAAAGGGACAG
		FRAGN41-3-RVS	GGGGTATTTGCAGCAGAAAG
		FRAGN41-4-FWD	GGCCCTGAGGTTTAATGACA
		FRAGN41-4-RVS	GACACGAGAGGTACTGGTTAG
		FRAGN41-5-FWD	AGTTTGGAGCTGAGACTGCC
		FRAGN41-5-RVS	CAGGCTTCTTGGTTGCTCTC
		FRAGN41-6-FWD	CGAGCACAGCGTCTAGAACA
		FRAGN41-6-RVS	GGCCTGAACATTCAAGGAAG
		FRAGN41-7-FWD	AACAGTGGGCTTTTCATTGC
		FRAGN41-7-RVS	CTGTCTGACTAGAGCTGATGG
		FRAGN41-8-FWD	TCTTGGACCTGCTCACCTCT
		FRAGN41-8-RVS	GGGAAACGCTAACCACTTCA
		FRAGN41-9-FWD	GGCAGAAGTCAAAATGGAAGC
		FRAGN41-9-RVS	AGAAAGGTGCTTGGTGCAGT
		FRAGN41-10-FWD	GTCAGGCACAAAACATGGTG
		FRAGN41-10-RVS	TCCATCCACAGCGATGATC
		FRAGN41-10A-PCAFWD	TAGCAGAGGCGTCATGTTTG
		FRAGN41-10A-PCARVS	GGGGCAGGTAGAGGAACG
		FRAGN41-10B-PCBFWD	GATCCGCGACTCCTGCTT
		FRAGN41-10B-PCBRVS	GGAGGGAACAAGCAGATGAG
		FRAGN41-10C-PCCFWD	TGACGTCGAGAGAGAGCAGA
		FRAGN41-10C-PCBRVS	ATCCCTGGCCTTTCAAAGTT
		FRAGMENT31A-FWD	TTCAAATGGGGCTCTACAGG
		FRAGMENT31A -RVS	TGCTGCAAATCAAAATCCAG
		FRAGMENT35B-FWD	ACGATTTTCAGGTTGGATGC
		FRAGMENT35B -RVS	GAATGTGCAGGGTTTCCAGT
